# Supplementary material for: Enterobacteriaceae and Bacteroidaceae provide resistance to travel-associated intestinal colonization by multi-drug resistant Escherichia coli
Source: Gut Microbes. 2022 Apr 7;14(1):2060676. doi: 10.1080/19490976.2022.2060676 (PMC8993065; doi:10.1080/19490976.2022.2060676)
Supplement: Supplemental Material [file KGMI_A_2060676_SM1727.zip]

Archive with 3 entries (3 files):
- Supplementary Figure 1.pdf
- Supplementary Tables 1 - 5.xlsx
- Supplementary_Figure_2.pdf
