# Supplementary material for: Enterobacteriaceae and Bacteroidaceae provide resistance to travel-associated intestinal colonization by multi-drug resistant Escherichia coli
Source: Gut Microbes. 2022 Apr 7;14(1):2060676. doi: 10.1080/19490976.2022.2060676 (PMC8993065; doi:10.1080/19490976.2022.2060676)
Supplement: Supplemental Material [file KGMI_A_2060676_SM1727.zip › Supplementary Tables 1 - 5.xlsx]

## Sheet: Table 1
CAG LEVEL ANALYSIS
Baseline	Statistical test	Value	Region	Variables	Species Richness					Chao1					Effective Shannon
N=179					Mean -ve	Mean +ve		p.value		Mean -ve	Mean +ve		p.value		Mean -ve	Mean +ve		p.value
	t.test	p.values	All		41.0921	43.2941		0.09706		41.1349	43.3194		0.09983		14.3852	15.1657		0.282
			East Africa		41.7143	41.0714		0.807		41.7589	41.0714		0.7937		13.7231	13.9163		0.8892
			North Africa		39.0357	41.3571		0.4108		39.0536	41.3571		0.4144		13.8162	14.4461		0.7067
			South Asia		45	43.1282		0.6469		45	43.1538		0.6526		18.137	15.5151		0.2261
			Southeast Asia		42.2857	45.1429		0.3155		42.3929	45.1881		0.3246		15.2392	15.564		0.8324
	linear regression	p.values			Estimate	Std. Error	t value	Pr(>|t|)		Estimate	Std. Error	t value	Pr(>|t|)		Estimate Std	. Error	t value	Pr(>|t|)
			All	(Intercept)	40.4009	5.87831	6.873	1.19e-10	***	40.4519	5.88286	6.876	1.17e-10	***	15.6261	3.19688	4.888	2.38e-06	***
				as.factor(Acquire_ESBL)1	2.85427	1.38541	2.06	0.0409	*	2.82252	1.38648	2.036	0.0434	*	0.89736	0.75344	1.191	0.235
				as.factor(Sex)2	-1.68431	1.38857	-1.213	0.2268		-1.68707	1.38964	-1.214	0.2264		-0.70884	0.75516	-0.939	0.349
				as.numeric(Age)	0.07521	0.0479	1.57	0.1183		0.07299	0.04794	1.522	0.1298		0.03421	0.02605	1.313	0.191
				as.numeric(BMI)	-0.09169	0.23579	-0.389	0.6979		-0.08703	0.23597	-0.369	0.7127		-0.09725	0.12823	-0.758	0.449
				as.factor(Diarrhoea)2	-0.47393	2.34987	-0.202	0.8404		-0.51524	2.35169	-0.219	0.8268		-0.90603	1.27796	-0.709	0.479
			East Africa	(Intercept)	46.4223	11.9241	3.893	0.000439	***	46.4012	11.9198	3.893	0.00044	***	8.47876	6.52928	1.299	0.203
				as.factor(Acquire_ESBL)1	1.3984	2.9185	0.479	0.634904		1.3504	2.9174	0.463	0.6464		-0.003577	1.59807	-0.002	0.998
				as.factor(Sex)2	0.3396	2.7511	0.123	0.902485		0.3606	2.7501	0.131	0.89645		-0.555582	1.50643	-0.369	0.715
				as.numeric(Age)	0.1264	0.1071	1.18	0.246099		0.1261	0.1071	1.177	0.24734		-0.023413	0.058662	-0.399	0.692
				as.numeric(BMI)	-0.5145	0.5343	-0.963	0.342431		-0.5112	0.5341	-0.957	0.34524		0.284075	0.292574	0.971	0.338
				as.factor(Diarrhoea)2	10.6314	6.7233	1.581	0.123073		10.5991	6.7209	1.577	0.12405		-3.21811	3.68149	-0.874	0.388
			North Africa	(Intercept)	44.4217	11.1553	3.982	0.000354	***	44.2862	11.1573	3.969	0.000367	***	19.5468	6.50759	3.004	0.00506	**
				as.factor(Acquire_ESBL)1	2.08962	2.85146	0.733	0.468838		2.06972	2.85198	0.726	0.473129		-0.03283	1.66344	-0.02	0.98437
				as.factor(Sex)2	-5.36306	3.24054	-1.655	0.107408		-5.37745	3.24113	-1.659	0.106566		-3.47692	1.89042	-1.839	0.07489	.
				as.numeric(Age)	0.10813	0.09281	1.165	0.252337		0.10755	0.09283	1.159	0.254931		0.02163	0.05414	0.399	0.69212
				as.numeric(BMI)	-0.25895	0.43096	-0.601	0.552028		-0.25077	0.43104	-0.582	0.564662		-0.14399	0.25141	-0.573	0.5707
				as.factor(Diarrhoea)2	-7.54371	4.83881	-1.559	0.128536		-7.57923	4.8397	-1.566	0.126876		-2.7917	2.8228	-0.989	0.32987
			South Asia	(Intercept)	43.9713	16.5521	2.657	0.0114	*	44.0102	16.6091	2.65	0.0116	*	21.7857	8.61399	2.529	0.0156	*
				as.factor(Acquire_ESBL)1	-2.07339	4.57854	-0.453	0.6532		-2.0368	4.5943	-0.443	0.66		-3.12494	2.38275	-1.311	0.1974
				as.factor(Sex)2	0.16635	3.16063	0.053	0.9583		0.1077	3.17151	0.034	0.9731		1.07139	1.64485	0.651	0.5186
				as.numeric(Age)	-0.04173	0.11046	-0.378	0.7076		-0.04397	0.11084	-0.397	0.6938		0.02597	0.05748	0.452	0.6539
				as.numeric(BMI)	0.13094	0.6882	0.19	0.8501		0.13467	0.69057	0.195	0.8464		-0.20909	0.35815	-0.584	0.5627
				as.factor(Diarrhoea)2	-0.4484	4.786	-0.094	0.9258		-0.46175	4.80247	-0.096	0.9239		-0.34437	2.49071	-0.138	0.8907
			Southeast Asia	(Intercept)	31.6001	11.3582	2.782	0.00799	**	31.7736	11.3426	2.801	0.0076	**	11.9038	6.13766	1.939	0.059	.
				as.factor(Acquire_ESBL)1	3.83157	2.94028	1.303	0.19946		3.73346	2.93624	1.272	0.2104		1.00234	1.58885	0.631	0.5315
				as.factor(Sex)2	-1.01651	2.90513	-0.35	0.72812		-0.99213	2.90114	-0.342	0.734		0.61401	1.56985	0.391	0.6976
				as.numeric(Age)	0.13195	0.09419	1.401	0.16841		0.12721	0.09406	1.352	0.1833		0.08862	0.0509	1.741	0.0888	.
				as.numeric(BMI)	0.19889	0.43251	0.46	0.64795		0.20563	0.43192	0.476	0.6364		-0.05045	0.23372	-0.216	0.8301
				as.factor(Diarrhoea)2	0.12172	4.39613	0.028	0.97804		0.02797	4.39009	0.006	0.9949		-1.54933	2.37555	-0.652	0.5177
		Confidence Intervals			0.025	0.975				0.025	0.975				0.025	0.975
			All	(Intercept)	28.7955	52.0063				28.8375	52.0662				9.31459	21.9376
				as.factor(Acquire_ESBL)1	0.119106	5.58944				0.0852405	5.5598				-0.590136	2.38487
				as.factor(Sex)2	-4.42571	1.0571				-4.4306	1.05646				-2.19974	0.78205
				as.numeric(Age)	-0.0193573	0.169784				-0.0216577	0.167629				-0.0172236	0.0856393
				as.numeric(BMI)	-0.557205	0.373817				-0.552897	0.378845				-0.350411	0.155919
				as.factor(Diarrhoea)2	-5.11322	4.16536				-5.15812	4.12763				-3.42907	1.61702
			East Africa	(Intercept)	22.1896	70.655				22.1772	70.6253				-4.79034	21.7479
				as.factor(Acquire_ESBL)1	-4.53268	7.32941				-4.57854	7.27934				-3.25125	3.24409
				as.factor(Sex)2	-5.25135	5.93055				-5.22834	5.94957				-3.61702	2.50586
				as.numeric(Age)	-0.091277	0.344157				-0.0915818	0.343697				-0.142629	0.0958026
				as.numeric(BMI)	-1.60031	0.571401				-1.59671	0.57422				-0.310507	0.878657
				as.factor(Diarrhoea)2	-3.03198	24.2948				-3.05941	24.2577				-10.6998	4.26357
			North Africa	(Intercept)	21.7262	67.1173				21.5865	66.9859				6.307	32.7866
				as.factor(Acquire_ESBL)1	-3.71171	7.89096				-3.73267	7.87212				-3.41712	3.35147
				as.factor(Sex)2	-11.956	1.22987				-11.9716	1.21668				-7.323	0.369169
				as.numeric(Age)	-0.08069	0.296949				-0.081306	0.296403				-0.0885232	0.131779
				as.numeric(BMI)	-1.13574	0.617836				-1.12772	0.626176				-0.655478	0.367498
				as.factor(Diarrhoea)2	-17.3883	2.30093				-17.4257	2.26721				-8.53472	2.95132
			South Asia	(Intercept)	10.4915275 7	7.45112				10.4152	77.6052				4.36225	39.2091
				as.factor(Acquire_ESBL)1	-11.3344	7.18758				-11.3296	7.25605				-7.9445	1.69462
				as.factor(Sex)2	-6.22664	6.55933				-6.30729	6.5227				-2.25563	4.39841
				as.numeric(Age)	-0.26515	0.181689				-0.268154	0.180223				-0.0902981	0.142244
				as.numeric(BMI)	-1.26107	1.52296				-1.26214	1.53147				-0.933518	0.515335
				as.factor(Diarrhoea)2	-10.129	9.2322				-10.1757	9.25218				-5.38231	4.69358
			Southeast Asia	(Intercept)	8.69412810 5	4.50615				8.89901	54.6481				-0.47398	24.2816
				as.factor(Acquire_ESBL)1	-2.09806	9.76121				-2.18803	9.65495				-2.20188	4.20655
				as.factor(Sex)2	-6.87526	4.84224				-6.84283	4.85857				-2.5519	3.77991
				as.numeric(Age)	-0.0579948	0.321895				-0.0624729	0.316895				-0.0140191	0.191263
				as.numeric(BMI)	-0.673353	1.07112				-0.665413	1.07667				-0.52178	0.420888
				as.factor(Diarrhoea)2	-8.74393	8.98736				-8.82549	8.88144				-6.34008	3.24142
Delta					Mean -ve	Mean +ve		p.value		Mean -ve	Mean +ve		p.value		Mean -ve	Mean +ve		p.value
N= 179(x2)	t.test	p.values	All		0.118421	-0.0490196		0.8861		0.282895	-0.0563726		0.7764		-1.10678	-1.30156		0.8149
			East Africa		-1.25	-1.64286		0.8987		-0.892857	-1.64286		0.8166		-1.49252	-0.861131		0.6853
			North Africa		1.64286	-3.21429		0.03744 *		1.66071	-3.21429		0.03511 *		-0.0472085	-2.05085		0.3351
			South Asia		-0.666667	0.666667		0.73		-0.583333	0.653846		0.7487		-3.0564	-1.20849		0.4613
			Southeast Asia		0.142857	1.05714		0.6801		0.25	1.05		0.722		-1.61886	-1.28171		0.8441
	linear regression	p.values			Estimate	Std. Error	t value	Pr(>|t|)		Estimate	Std. Error	t value	Pr(>|t|)		Estimate Std	. Error	t value	Pr(>|t|)
			All	(Intercept)	3.21465	2.74019	1.173	0.242378		3.36776	2.79314	1.206	0.229599		1.87655	1.83804	1.021	0.3087
				as.factor(Acquire_ESBL)1	0.076179	1.21355	0.063	0.95002		-0.052108	1.237	-0.042	0.966449		0.149434	0.814016	0.184	0.8546
				as.factor(Sex)2	2.23084	1.21343	1.838	0.067741	.	2.36434	1.23688	1.912	0.057619	.	1.48471	0.813937	1.824	0.0699	.
				as.numeric(Age)	-0.067204	0.043731	-1.537	0.126211		-0.065239	0.044576	-1.464	0.145164		-0.052379	0.029334	-1.786	0.0759	.
				as.numeric(BMI)	0.008409	0.014163	0.594	0.553462		0.006067	0.014437	0.42	0.674826		0.004953	0.0095	0.521	0.6028
				as.factor(Diarrhoea)2	-4.47935	1.18646	-3.775	0.000221	***	-4.52001	1.20939	-3.737	0.000254	***	-3.47989	0.795846	-4.373	2.13e-05	***
				as.factor(Food_consumption_foodstalls)sometimes	0.284479	1.38697	0.205	0.837732		0.349118	1.41377	0.247	0.805252		-0.749447	0.93034	-0.806	0.4216
				as.factor(Food_consumption_foodstalls)almost daily	1.43259	2.76156	0.519	0.604601		1.83391	2.81493	0.651	0.515607		-1.74595	1.85238	-0.943	0.3473
			East Africa	(Intercept)	1.79303	6.54284	0.274	0.7857		3.82971	6.82605	0.561	0.5784		-0.2865	3.14629	-0.091	0.927981
				as.factor(Acquire_ESBL)1	-0.73521	3.018	-0.244	0.809		-1.10999	3.14864	-0.353	0.7266		1.31992	1.45128	0.909	0.369498
				as.factor(Sex)2	6.52836	2.87991	2.267	0.0299	*	6.97723	3.00457	2.322	0.0263	*	1.39457	1.38488	1.007	0.32105
				as.numeric(Age)	-0.15837	0.12508	-1.266	0.2141		-0.18359	0.13049	-1.407	0.1685		0.0282	0.06015	0.469	0.642143
				as.numeric(BMI)	0.05949	0.03537	1.682	0.1018		0.05516	0.0369	1.495	0.1442		-0.014	0.01701	-0.823	0.416279
				as.factor(Diarrhoea)2	-7.09909	2.71767	-2.612	0.0133	*	-7.59532	2.83531	-2.679	0.0113	*	-5.46327	1.30686	-4.18	0.000192 ***
				as.factor(Food_consumption_foodstalls)sometimes	-0.4488	5.43813	-0.083	0.9347		-1.16434	5.67352	-0.205	0.8386		-1.18104	2.61507	-0.452	0.654403
				as.factor(Food_consumption_foodstalls)almost daily	4.03989	9.60147	0.421	0.6766		2.72178	10.0171	0.272	0.7875		3.85536	4.61712	0.835	0.409538
			North Africa	(Intercept)	5.88712	5.16679	1.139	0.2623		6.05071	5.11736	1.182	0.245		1.50578	4.54149	0.332	0.742
				as.factor(Acquire_ESBL)1	-4.95552	2.33125	-2.126	0.0407	*	-4.93967	2.30894	-2.139	0.0395	*	-1.54272	2.04911	-0.753	0.457
				as.factor(Sex)2	1.9929	2.45655	0.811	0.4227		1.88741	2.43305	0.776	0.4431		1.50068	2.15925	0.695	0.492
				as.numeric(Age)	-0.094027	0.075539	-1.245	0.2215		-0.094785	0.074816	-1.267	0.2136		-0.0678	0.0664	-1.021	0.314
				as.numeric(BMI)	0.006282	0.024273	0.259	0.7973		0.004631	0.024041	0.193	0.8484		0.03269	0.02134	1.532	0.134
				as.factor(Diarrhoea)2	-1.14126	2.34112	-0.487	0.629		-1.00428	2.31872	-0.433	0.6676		-3.24478	2.05779	-1.577	0.124
				as.factor(Food_consumption_foodstalls)sometimes	-3.38721	2.54837	-1.329	0.1924		-3.19481	2.52399	-1.266	0.214		-2.63411	2.23996	-1.176	0.248
			South Asia	(Intercept)	6.41598	6.69643	0.958	0.3441		5.62839	6.76375	0.832	0.4105		0.584424	4.25563	0.137	0.8915
				as.factor(Acquire_ESBL)1	2.80046	4.12111	0.68	0.5009		2.72919	4.16254	0.656	0.516		2.64566	2.61899	1.01	0.3188
				as.factor(Sex)2	0.258499	2.78808	0.093	0.9266		0.493203	2.81611	0.175	0.8619		1.71105	1.77184	0.966	0.3403
				as.numeric(Age)	-0.09308	0.100234	-0.929	0.3589		-0.07817	0.101242	-0.772	0.4448		-0.051147	0.0637	-0.803	0.427
				as.numeric(BMI)	0.001693	0.040186	0.042	0.9666		0.001064	0.04059	0.026	0.9792		0.002562	0.025538	0.1	0.9206
				as.factor(Diarrhoea)2	-6.52294	2.72955	-2.39	0.0219	*	-6.31133	2.75699	-2.289	0.0277	*	-4.05228	1.73465	-2.336	0.0249	*
				as.factor(Food_consumption_foodstalls)sometimes	-2.15388	2.89481	-0.744	0.4614		-2.1982	2.92391	-0.752	0.4568		-2.58314	1.83967	-1.404	0.1684
			Southeast Asia	(Intercept)	-1.72456	5.16526	-0.334	0.7402		-2.15778	5.30151	-0.407	0.6861		3.28905	4.00596	0.821	0.416
				as.factor(Acquire_ESBL)1	1.78568	2.26473	0.788	0.435		1.79411	2.32447	0.772	0.4446		0.50211	1.75644	0.286	0.776
				as.factor(Sex)2	1.90618	2.29207	0.832	0.4104		2.12407	2.35253	0.903	0.3719		-0.11412	1.77764	-0.064	0.949
				as.numeric(Age)	0.04847	0.07744	0.626	0.5349		0.05628	0.07948	0.708	0.4829		-0.05967	0.06006	-0.994	0.326
				as.numeric(BMI)	-0.0362	0.02361	-1.533	0.1329		-0.0388	0.02423	-1.601	0.1171		-0.02386	0.01831	-1.303	0.2
				as.factor(Diarrhoea)2	-2.91789	2.0405	-1.43	0.1603		-2.96019	2.09432	-1.413	0.1651		-1.9362	1.58253	-1.223	0.228
				as.factor(Food_consumption_foodstalls)sometimes	4.52125	2.34312	1.93	0.0606 .		4.89908	2.40493	2.037	0.0481 *		1.76932	1.81723	0.974	0.336
				as.factor(Food_consumption_foodstalls)almost daily	2.88965	3.05442	0.946	0.3497		3.62316	3.13499	1.156	0.2545		-1.82071	2.36888	-0.769	0.447
		Confidence Intervals			0.025	0.975				0.025	0.975				0.025	0.975
			All	(Intercept)	-2.19453	8.62383				-2.14595	8.88148				-1.75177	5.50488
				as.factor(Acquire_ESBL)1	-2.31939	2.47175				-2.49397	2.38976				-1.45745	1.75631
				as.factor(Sex)2	-0.164499	4.62617				-0.0772875	4.80597				-0.122019	3.09143
				as.numeric(Age)	-0.15353	0.0191216				-0.153233	0.0227547				-0.110284	0.00552568
				as.numeric(BMI)	-0.0195486	0.0363675				-0.0224312	0.0345656				-0.0138007	0.0237064
				as.factor(Diarrhoea)2	-6.82144	-2.13725				-6.90737	-2.13266				-5.05091	-1.90888
				as.factor(Food_consumption_foodstalls)sometimes	-2.45342	3.02238				-2.44169	3.13993				-2.58595	1.08706
				as.factor(Food_consumption_foodstalls)almost daily	-4.01877	6.88396				-3.72281	7.39062				-5.40257	1.91068
			East Africa	(Intercept)	-11.5036	15.0897				-10.0425	17.7019				-6.68053	6.10754
				as.factor(Acquire_ESBL)1	-6.86852	5.3981				-7.50879	5.28881				-1.62945	4.26928
				as.factor(Sex)2	0.675688	12.381				0.871215	13.0832				-1.41985	4.20898
				as.numeric(Age)	-0.412561	0.0958157				-0.44878	0.0816028				-0.0940311	0.150435
				as.numeric(BMI)	-0.0123928	0.131368				-0.019833	0.130151				-0.0485627	0.0205687
				as.factor(Diarrhoea)2	-12.6221	-1.57611				-13.3574	-1.83327				-8.11913	-2.8074
				as.factor(Food_consumption_foodstalls)sometimes	-11.5004	10.6028				-12.6943	10.3657				-6.4955	4.13341
				as.factor(Food_consumption_foodstalls)almost daily	-15.4726	23.5524				-17.6354	23.0789				-5.52775	13.2385
			North Africa	(Intercept)	-4.60203	16.3763				-4.33808	16.4395				-7.71394	10.7255
				as.factor(Acquire_ESBL)1	-9.6882	-0.222835				-9.62707	-0.252265				-5.70264	2.6172
				as.factor(Sex)2	-2.99417	6.97996				-3.05194	6.82676				-2.88284	5.88419
				as.numeric(Age)	-0.247379	0.0593247				-0.246669	0.0571002				-0.202589	0.0669964
				as.numeric(BMI)	-0.042995	0.0555587				-0.0441748	0.053436				-0.0106211	0.0760053
				as.factor(Diarrhoea)2	-5.89399	3.61146				-5.71154	3.70298				-7.42232	0.932754
				as.factor(Food_consumption_foodstalls)sometimes	-8.56067	1.78625				-8.31878	1.92915				-7.18146	1.91324
			South Asia	(Intercept)	-7.14024	19.9722				-8.06411	19.3209				-8.03064	9.19949
				as.factor(Acquire_ESBL)1	-5.54229	11.1432				-5.69743	11.1558				-2.65621	7.94752
				as.factor(Sex)2	-5.38567	5.90267				-5.20771	6.19411				-1.87585	5.29796
				as.numeric(Age)	-0.295994	0.109834				-0.283123	0.126784				-0.1801	0.0778062
				as.numeric(BMI)	-0.0796598	0.0830448				-0.0811064	0.0832339				-0.0491377	0.0542621
				as.factor(Diarrhoea)2	-12.0486	-0.997252				-11.8926	-0.730093				-7.56389	-0.540675
				as.factor(Food_consumption_foodstalls)sometimes	-8.01412	3.70635				-8.11735	3.72096				-6.30736	1.14108
			Southeast Asia	(Intercept)	-12.156	8.70688				-12.8644	8.54883				-4.80115	11.3793
				as.factor(Acquire_ESBL)1	-2.78805	6.3594				-2.90026	6.48848				-3.04508	4.04931
				as.factor(Sex)2	-2.72275	6.53511				-2.62696	6.8751				-3.70413	3.47589
				as.numeric(Age)	-0.107928	0.204864				-0.104243	0.216799				-0.180965	0.0616232
				as.numeric(BMI)	-0.0838863	0.0114851				-0.0877443	0.0101428				-0.0608401	0.0131261
				as.factor(Diarrhoea)2	-7.03876	1.20298				-7.18976	1.26938				-5.13218	1.25978
				as.factor(Food_consumption_foodstalls)sometimes	-0.210783	9.25328				0.0422258	9.75593				-1.90064	5.43929
				as.factor(Food_consumption_foodstalls)almost daily	-3.27888	9.05817				-2.70808	9.9544				-6.60476	2.96334

## Sheet: Table 2
	CAG LEVEL ANALYSIS
Baseline	Statistical test	Value		Variables
N=179	Envfit	p.values	All	Vectors	Axis.1	Axis.2	r2	Pr(>r)
				Age	-0.98454	-0.17519	0.0187	0.193
				BMI	-0.70446	-0.70974	0.0279	0.083	.
				Acquire_ESBL	0.86079	-0.50896	0.0145	0.3
				Centroids
				Sex1	-0.0384	-0.0204	0.0163	0.07	.
				Sex2	0.026	0.0167
Longitudinal	Statistical test	Value	Region	Variables	Intra Invidual Bray Curtis Distance
N=179(x2)					Mean -ve	Mean +ve		p.value
	Wilcoxon	p.values	All		0.446331	0.470408		0.1506
			East Africa		0.44695	0.424249		0.5669
			North Africa		0.456658	0.503647		0.2172
			South Asia		0.373753	0.473638		0.001938 *
			Southeast Asia		0.455543	0.471975		0.6785
	linear regression	p.values			Estimate	Std. Error	t value	Pr(>|t|)
			All	(Intercept)	0.279202	0.0531525	5.253	4.43e-07	***
				Acquire_ESBL	0.015777	0.0235397	0.67	0.50362
				as.factor(Sex)2	0.0190815	0.0235374	0.811	0.41868
				as.numeric(Age)	0.0016178	0.0008483	1.907	0.05818	.
				as.numeric(BMI)	0.0004112	0.0002747	1.497	0.13628
				as.factor(Diarrhoea)2	0.0735787	0.0230143	3.197	0.00166	**
				as.factor(Food_consumption_foodstalls)sometimes	0.034748	0.0269035	1.292	0.19826
				as.factor(Food_consumption_foodstalls)daily	0.175669	0.053567	3.279	0.00126	**
			East Africa	(Intercept)	0.276571	0.118281	2.338	0.0254	*
				Acquire_ESBL	-0.040559	0.0545593	-0.743	0.4624
				as.factor(Sex)2	-0.0224075	0.0520629	-0.43	0.6696
				as.numeric(Age)	0.0014663	0.0022612	0.648	0.521
				as.numeric(BMI)	0.0007672	0.0006394	1.2	0.2385
				as.factor(Diarrhoea)2	0.129098	0.0491301	2.628	0.0128	*
				as.factor(Food_consumption_foodstalls)sometimes	0.0043093	0.0983104	0.044	0.9653
				as.factor(Food_consumption_foodstalls)daily	-0.240133	0.173575	-1.383	0.1755
			North Africa	(Intercept)	0.367662	0.112797	3.26	0.00249	**
				Acquire_ESBL	0.032426	0.0508937	0.637	0.52818
				as.factor(Sex)2	0.0329569	0.0536292	0.615	0.54284
				as.numeric(Age)	0.0015662	0.0016491	0.95	0.34877
				as.numeric(BMI)	-0.0006075	0.0005299	-1.146	0.25941
				as.factor(Diarrhoea)2	0.0783444	0.0511092	1.533	0.1343
				as.factor(Food_consumption_foodstalls)sometimes	0.0401735	0.0556336	0.722	0.47503
			South Asia	(Intercept)	0.283197	0.100421	2.82	0.00759	**
				Acquire_ESBL	0.0691622	0.0618008	1.119	0.27012
				as.factor(Sex)2	0.0350667	0.0418105	0.839	0.40688
				as.numeric(Age)	0.000191	0.0015031	0.127	0.89958
				as.numeric(BMI)	0.000617	0.0006026	1.024	0.31235
				as.factor(Diarrhoea)2	0.0576709	0.0409328	1.409	0.16699
				as.factor(Food_consumption_foodstalls)sometimes	0.0441775	0.0434111	1.018	0.31528
			Southeast Asia	(Intercept)	0.201266	0.124251	1.62	0.112935
				Acquire_ESBL	-0.0006501	0.0544786	-0.012	0.990536
				as.factor(Sex)2	0.0482588	0.0551362	0.875	0.386529
				as.numeric(Age)	0.0018732	0.0018629	1.006	0.320542
				as.numeric(BMI)	0.0010444	0.000568	1.839	0.073211	.
				as.factor(Diarrhoea)2	0.0476683	0.0490846	0.971	0.33717
				as.factor(Food_consumption_foodstalls)sometimes	0.0357806	0.0563643	0.635	0.529079
				as.factor(Food_consumption_foodstalls)daily	0.267128	0.0734746	3.636	0.000766	***
		Confidence Intervals			0.025	0.975
			All	(Intercept)	0.174278	0.384126
				Acquire_ESBL	-0.0306907	0.0622447
				as.factor(Sex)2	-0.0273818	0.0655447
				as.numeric(Age)	-5.66598e-05	0.00329233
				as.numeric(BMI)	-0.000131083	0.000953544
				as.factor(Diarrhoea)2	0.0281482	0.119009
				as.factor(Food_consumption_foodstalls)sometimes	-0.01836	0.087856
				as.factor(Food_consumption_foodstalls)daily	0.0699269	0.281411
			East Africa	(Intercept)	0.0361943	0.516947
				Acquire_ESBL	-0.151437	0.0703189
				as.factor(Sex)2	-0.128212	0.0833971
				as.numeric(Age)	-0.00312893	0.0060615
				as.numeric(BMI)	-0.000532231	0.00206668
				as.factor(Diarrhoea)2	0.0292537	0.228942
				as.factor(Food_consumption_foodstalls)sometimes	-0.195482	0.2041
				as.factor(Food_consumption_foodstalls)daily	-0.59288	0.112614
			North Africa	(Intercept)	0.138673	0.596652
				Acquire_ESBL	-0.0708936	0.135746
				as.factor(Sex)2	-0.0759161	0.14183
				as.numeric(Age)	-0.00178167	0.00491401
				as.numeric(BMI)	-0.00168325	0.00046828
				as.factor(Diarrhoea)2	-0.0254128	0.182102
				as.factor(Food_consumption_foodstalls)sometimes	-0.0727688	0.153116
			South Asia	(Intercept)	0.0799057	0.486489
				Acquire_ESBL	-0.0559471	0.194271
				as.factor(Sex)2	-0.0495742	0.119708
				as.numeric(Age)	-0.00285198	0.00323389
				as.numeric(BMI)	-0.000602925	0.00183702
				as.factor(Diarrhoea)2	-0.0251933	0.140535
				as.factor(Food_consumption_foodstalls)sometimes	-0.0437036	0.132059
			Southeast Asia	(Intercept)	-0.0496641	0.452197
				Acquire_ESBL	-0.110672	0.109372
				as.factor(Sex)2	-0.063091	0.159609
				as.numeric(Age)	-0.00188897	0.00563529
				as.numeric(BMI)	-0.000102719	0.00219146
				as.factor(Diarrhoea)2	-0.05146	0.146797
				as.factor(Food_consumption_foodstalls)sometimes	-0.0780494	0.14961
				as.factor(Food_consumption_foodstalls)daily	0.118742	0.415513

## Sheet: Table 3
Bacteroides MGS-091
Proportion of hits to genus Bacteroides: 72.2%
Bacteroides fragilis: 33.3%
Bacteroides dorei: 13.2%
Bacteroides ovatus: 8.74%
Bacteroides MGS-098
Proportion of hits to genus Bacteroides: 98.7%
Bacteroides cellulosilyticus: 31%
Bacteroides intestinalis: 20%
Bacteroides fragilis: 17.6%
Bacteroides MGS-115
Proportion of hits to genus Bacteroides: 96.8%
Bacteroides ovatus: 38.6%
Bacteroides xlanisolvens: 24.2%
Bacteroides fragilis: 10.2%

## Sheet: Table 4 
Pre-travel KO abundance
		One-tailed Wilcoxon Test
KEGG Orthology	Gene	Uncorrected p-values	FDR corrected p-values
Butyrate production (Crotonyl-CoA——Butyrate)
K00248	bcd; butyryl-CoA dehydrogenase	0.0769939	0.789134
K00634	ptb; phosphate butyryltransferase	0.187889	0.789134
K00929	buk; butyrate kinase	0.165214	0.789134
K01034	but; butyryl CoA:acetate CoA transferase	0.966684	0.966684
Succinate production (Oxaloacctate——Succinate)
K00024	mdh; malate dehydrogenase	0.449492	0.966684
K01676	fumA, fumB; fumarate hydratase, class I	0.905693	0.966684
K01677	fumA; fumarate hydratase subunit alpha	0.121836	0.789134
K01678	fumB; fumarate hydratase subunit beta	0.0728666	0.789134
K01679	fumC, fumarate hydratase, class II	0.890115	0.966684
K00239	sdhA,frdA; succinate dehydrogenase/fumarate reductase, flavoprotein subunit	0.233272	0.816451
K00240	sdhB,frdB; succinate dehydrogenase/fumarate reductase, iron-sulfur subunit	0.559733	0.966684
K00241	sdhC,frdC; succinate dehydrogenase/fumarate reductase, cytochrome b subunit	0.581503	0.966684
Propionate production (Succinate——Propionate)
K01902	sucD; succinyl-CoA synthetase alpha subunit	0.874588	0.966684
K01903	sucC; succinyl-CoA synthetase alpha subunit	0.940944	0.966684
K01847	MUT; methylmalonyl-CoA mutase	0.713858	0.966684
K01848	mcmA1; methylmalonyl-CoA mutase, N-terminal domain	0.934134	0.966684
K01849	mcmA2; methylmalonyl-CoA mutase, C-terminal domain	0.535854	0.966684
K05606	MCEE,epi; methylmalonyl-CoA/ethylmalonyl-CoA epimerase	0.320798	0.962395
K11264	scpB, mmcD; methylmalonyl-CoA decarboxylase	0.959566	0.966684
K01026	pct; propionate CoA-transferase	0.964914	0.966684
Propionate production (Propionyl phosphate——Propionate)
K00932	tdcD; propionate kinase	0.960658	0.966684

## Sheet: Table 5
Post-travel KO abundance
		One-tailed Wilcoxon Test
KEGG Orthology	Gene	Uncorrected p-values	FDR corrected p-values
Butyrate production (Crotonyl-CoA——Butyrate)
K00248	bcd; butyryl-CoA dehydrogenase	0.515189	0.772783
K00634	ptb; phosphate butyryltransferase	0.49192	0.772783
K00929	buk; butyrate kinase	0.658401	0.813319
K01034	but; butyryl CoA:acetate CoA transferase	0.60446	0.793354
Succinate production (Oxaloacctate——Succinate)
K00024	mdh; malate dehydrogenase	0.834715	0.919728
K01676	fumA, fumB; fumarate hydratase, class I	0.348125	0.772783
K01677	fumA; fumarate hydratase subunit alpha	0.497453	0.772783
K01678	fumB; fumarate hydratase subunit beta	0.493761	0.772783
K01679	fumC, fumarate hydratase, class II	0.258123	0.772783
K00239	sdhA,frdA; succinate dehydrogenase/fumarate reductase, flavoprotein subunit	0.490083	0.772783
K00240	sdhB,frdB; succinate dehydrogenase/fumarate reductase, iron-sulfur subunit	0.596341	0.793354
K00241	sdhC,frdC; succinate dehydrogenase/fumarate reductase, cytochrome b subunit	0.875932	0.919728
Propionate production (Succinate——Propionate)
K01902	sucD; succinyl-CoA synthetase alpha subunit	0.346628	0.772783
K01903	sucC; succinyl-CoA synthetase alpha subunit	0.345135	0.772783
K01847	MUT; methylmalonyl-CoA mutase	0.939518	0.939518
K01848	mcmA1; methylmalonyl-CoA mutase, N-terminal domain	0.298167	0.772783
K01849	mcmA2; methylmalonyl-CoA mutase, C-terminal domain	0.813391	0.919728
K05606	MCEE,epi; methylmalonyl-CoA/ethylmalonyl-CoA epimerase	0.398197	0.772783
K11264	scpB, mmcD; methylmalonyl-CoA decarboxylase	0.149387	0.772783
K01026	pct; propionate CoA-transferase	0.394946	0.772783
Propionate production (Propionyl phosphate——Propionate)
K00932	tdcD; propionate kinase	0.337729	0.772783

## Sheet: Table 6
Delta KO abundance
		One-tailed Wilcoxon Test
KEGG Orthology	Gene	Uncorrected p-values	FDR corrected p-values
Butyrate production (Crotonyl-CoA——Butyrate)
K00248	bcd; butyryl-CoA dehydrogenase	0.208998	0.927619
K00634	ptb; phosphate butyryltransferase	0.789451	0.927619
K00929	buk; butyrate kinase	0.620847	0.927619
K01034	but; butyryl CoA:acetate CoA transferase	0.0354981	0.74546
Succinate production (Oxaloacctate——Succinate)
K00024	mdh; malate dehydrogenase	0.814269	0.927619
K01676	fumA, fumB; fumarate hydratase, class I	0.594318	0.927619
K01677	fumA; fumarate hydratase subunit alpha	0.703324	0.927619
K01678	fumB; fumarate hydratase subunit beta	0.468332	0.927619
K01679	fumC, fumarate hydratase, class II	0.839275	0.927619
K00239	sdhA,frdA; succinate dehydrogenase/fumarate reductase, flavoprotein subunit	0.725097	0.927619
K00240	sdhB,frdB; succinate dehydrogenase/fumarate reductase, iron-sulfur subunit	0.640552	0.927619
K00241	sdhC,frdC; succinate dehydrogenase/fumarate reductase, cytochrome b subunit	0.516131	0.927619
Propionate production (Succinate——Propionate)
K01902	sucD; succinyl-CoA synthetase alpha subunit	0.771533	0.927619
K01903	sucC; succinyl-CoA synthetase alpha subunit	0.751521	0.927619
K01847	MUT; methylmalonyl-CoA mutase	0.324661	0.927619
K01848	mcmA1; methylmalonyl-CoA mutase, N-terminal domain	0.996507	0.996507
K01849	mcmA2; methylmalonyl-CoA mutase, C-terminal domain	0.690063	0.927619
K05606	MCEE,epi; methylmalonyl-CoA/ethylmalonyl-CoA epimerase	0.635341	0.927619
K11264	scpB, mmcD; methylmalonyl-CoA decarboxylase	0.952295	0.996507
K01026	pct; propionate CoA-transferase	0.574272	0.927619
Propionate production (Propionyl phosphate——Propionate)
K00932	tdcD; propionate kinase	0.622908	0.927619
